# Supplementary material for: Classification of Bacillus and Brevibacillus species using rapid analysis of lipids by mass spectrometry
Source: Anal Bioanal Chem. 2016 Sep 7;408(27):7865–78. doi: 10.1007/s00216-016-9890-4 (PMC5061856; doi:10.1007/s00216-016-9890-4)
Supplement: Supplementary file 2 — (XLSX 40 kb) [file 216_2016_9890_MOESM2_ESM.xlsx]

## Sheet: Table S3
Table S3 Shows the putative lipid categories of Bacillus bacteria detected using LC-MS
idx	m/z	RT mini	MatchedMF	Adduct	ppm	Lipids
2563	723.514	14.2999	C38H75O10P	H	4.75734	16:0-16:0-PG;PG(16:0/16:0);PG(18:0/14:0);;TG(12:0/12:0/12:0);;"DG(17:0/20:3(8Z,11Z,14Z)/0:0)[iso2]";"DG(17:1(9Z)/20:2(11Z,14Z)/0:0)[iso2]";"DG(17:2(9Z,12Z)/20:1(11Z)/0:0)[iso2]";"DG(18:3(9Z,12Z,15Z)/19:0/0:0)[iso2]";;"DG(17:0/22:6(4Z,7Z,10Z,13Z,16Z,19Z)/0:0)[iso2]";"DG(17:1(9Z)/22:5(7Z,10Z,13Z,16Z,19Z)/0:0)[iso2]";"DG(17:2(9Z,12Z)/22:4(7Z,10Z,13Z,16Z)/0:0)[iso2]";;2-Octaprenylphenol;;
2202	614.466	14.9851	C34H69NO3	KCl	3.29392	Cer(d18:0/16:0);;
2276	642.497	17.2796	C36H73NO3	KCl	3.16577	Cer(d18:0/18:0);;
961	342.302	16.9361	C20H39NO3	H	3.91468	Cer(d18:1/2:0);N-stearoyl glycine;;
1099	364.284	16.9343	C20H39NO3	Na	3.96394	Cer(d18:1/2:0);N-stearoyl glycine;;
1108	365.287	16.938				Cer(d18:1/2:0);N-stearoyl glycine;;
2201	614.486	15.5215	C34H69NO4	NaCl	3.36378	Cer(t18:0/16:0);;
2204	615.49	15.5138				Cer(t18:0/16:0);;
2547	720.53	15.1083	C38H75NO3	NaCl_HCOONa	2.20116	Ceramide (d18:1/20:0);;
2222	623.415	15.0048	C30H63N2O6P	Na_Na	3.12793	CerP(d18:1/12:0);;PA(O-14:0/O-14:0)[U];;
2226	624.419	15.0001				CerP(d18:1/12:0);;PA(O-14:0/O-14:0)[U];;
1455	419.257	17.5115	C21H39O6P	H	4.03332	CPA(18:1(11Z)/0:0);CPA(18:1(9Z)/0:0);;"10,10-dimethyl-5Z,8Z,11Z-eicosatrienoic acid";"3Z,9Z,15Z-docosatrienoic acid";"5Z,11Z,17Z-docosatrienoic acid";"7,10,13-docosatrienoic acid";"7,7-dimethyl-5Z,8Z,11Z-eicosatrienoic acid";"7Z,10Z,13Z-docosatrienoic acid";"8,11,14-docosatriennoic acid";Docosatrienoic acid;DTrE;;"24-Nor-5beta-cholane-3alpha,12alpha,22,23-tetrol";"24-Nor-5beta-cholane-3alpha,7alp…
1464	420.261	17.5104				CPA(18:1(11Z)/0:0);CPA(18:1(9Z)/0:0);;"10,10-dimethyl-5Z,8Z,11Z-eicosatrienoic acid";"3Z,9Z,15Z-docosatrienoic acid";"5Z,11Z,17Z-docosatrienoic acid";"7,10,13-docosatrienoic acid";"7,7-dimethyl-5Z,8Z,11Z-eicosatrienoic acid";"7Z,10Z,13Z-docosatrienoic acid";"8,11,14-docosatriennoic acid";Docosatrienoic acid;DTrE;;"24-Nor-5beta-cholane-3alpha,12alpha,22,23-tetrol";"24-Nor-5beta-cholane-3alpha,7alp…
1988	549.451	18.421	C32H62O5	Na	4.60641	DG(14:0/15:0/0:0);DG(15:0/14:0/0:0);;
1991	550.455	18.4321				DG(14:0/15:0/0:0);DG(15:0/14:0/0:0);;
2143	591.498	18.4202	C35H68O5	Na	4.29418	DG(14:0/18:0/0:0);DG(16:0/16:0/0:0);DG(16:0/16:0/0:0)[rac];DG(18:0/14:0/0:0);;"DG(14:0/20:3(5Z,8Z,11Z)/0:0)";"DG(14:0/20:3(8Z,11Z,14Z)/0:0)";"DG(14:1(9Z)/20:2(11Z,14Z)/0:0)";"DG(16:0/18:3(6Z,9Z,12Z)/0:0)";"DG(16:0/18:3(9Z,12Z,15Z)/0:0)";"DG(16:1(9Z)/18:2(9Z,12Z)/0:0)";"DG(17:1(9Z)/17:2(9Z,12Z)/0:0)[iso2]";"DG(18:2(9Z,12Z)/16:1(9Z)/0:0)";"DG(18:3(6Z,9Z,12Z)/16:0/0:0)";"DG(18:3(9Z,12Z,15Z)/16:0/0:0…
2208	619.412	18.4126	C35H60O5	NaCl	2.92536
2607	741.443	14.0846	C39H64O13	H	1.41211	DG(14:0/22:5(4Z,7Z,10Z,13Z,16Z)/0:0);"DG(14:0/22:5(7Z,10Z,13Z,16Z,19Z)/0:0)";"DG(14:1(9Z)/22:4(7Z,10Z,13Z,16Z)/0:0)";"DG(16:0/20:5(5Z,8Z,11Z,14Z,17Z)/0:0)";"DG(16:1(9Z)/20:4(5Z,8Z,11Z,14Z)/0:0)";"DG(16:1(9Z)/20:4(8Z,11Z,14Z,17Z)/0:0)";"DG(18:1(11Z)/18:4(6Z,9Z,12Z,15Z)/0:0)";"DG(18:1(9Z)/18:4(6Z,9Z,12Z,15Z)/0:0)";"DG(18:2(9Z,12Z)/18:3(6Z,9Z,12Z)/0:0)";"DG(18:2(9Z,12Z)/18:3(9Z,12Z,15Z)/0:0)";"DG(18…
2271	641.486	15.544	C36H70O5	NaCl	3.17388	DG(15:0/18:0/0:0);DG(16:0/17:0/0:0)[iso2];DG(18:0/15:0/0:0);;
2351	661.455	14.2789	C38H66O5	NaCl	2.68045	DG(15:0/20:4(5Z,8Z,11Z,14Z)/0:0);"DG(15:0/20:4(8Z,11Z,14Z,17Z)/0:0)";"DG(17:1(9Z)/18:3(9Z,12Z,15Z)/0:0)[iso2]";"DG(17:2(9Z,12Z)/18:2(9Z,12Z)/0:0)[iso2]";"DG(20:4(5Z,8Z,11Z,14Z)/15:0/0:0)";"DG(20:4(8Z,11Z,14Z,17Z)/15:0/0:0)";;"3,4-Dihydrospheroidene";;
2564	723.591	13.9244	C45H80O5	Na	2.22225	DG(18:3(6Z,9Z,12Z)/24:1(15Z)/0:0);"DG(18:3(9Z,12Z,15Z)/24:1(15Z)/0:0)";"DG(18:4(6Z,9Z,12Z,15Z)/24:0/0:0)";"DG(20:0/22:4(7Z,10Z,13Z,16Z)/0:0)";"DG(20:1(11Z)/22:3(10Z,13Z,16Z)/0:0)[iso2]";"DG(20:2(11Z,14Z)/22:2(13Z,16Z)/0:0)";"DG(20:3(5Z,8Z,11Z)/22:1(13Z)/0:0)";"DG(20:3(8Z,11Z,14Z)/22:1(13Z)/0:0)";"DG(20:4(5Z,8Z,11Z,14Z)/22:0/0:0)";"DG(20:4(8Z,11Z,14Z,17Z)/22:0/0:0)";"DG(22:0/20:4(5Z,8Z,11Z,14Z)/0:…
2637	759.569	13.9096	C45H80O5	NaCl	3.24789	DG(18:3(6Z,9Z,12Z)/24:1(15Z)/0:0);"DG(18:3(9Z,12Z,15Z)/24:1(15Z)/0:0)";"DG(18:4(6Z,9Z,12Z,15Z)/24:0/0:0)";"DG(20:0/22:4(7Z,10Z,13Z,16Z)/0:0)";"DG(20:1(11Z)/22:3(10Z,13Z,16Z)/0:0)[iso2]";"DG(20:2(11Z,14Z)/22:2(13Z,16Z)/0:0)";"DG(20:3(5Z,8Z,11Z)/22:1(13Z)/0:0)";"DG(20:3(8Z,11Z,14Z)/22:1(13Z)/0:0)";"DG(20:4(5Z,8Z,11Z,14Z)/22:0/0:0)";"DG(20:4(8Z,11Z,14Z,17Z)/22:0/0:0)";"DG(22:0/20:4(5Z,8Z,11Z,14Z)/0:…
2569	724.595	13.9246				DG(18:3(6Z,9Z,12Z)/24:1(15Z)/0:0);"DG(18:3(9Z,12Z,15Z)/24:1(15Z)/0:0)";"DG(18:4(6Z,9Z,12Z,15Z)/24:0/0:0)";"DG(20:0/22:4(7Z,10Z,13Z,16Z)/0:0)";"DG(20:1(11Z)/22:3(10Z,13Z,16Z)/0:0)[iso2]";"DG(20:2(11Z,14Z)/22:2(13Z,16Z)/0:0)";"DG(20:3(5Z,8Z,11Z)/22:1(13Z)/0:0)";"DG(20:3(8Z,11Z,14Z)/22:1(13Z)/0:0)";"DG(20:4(5Z,8Z,11Z,14Z)/22:0/0:0)";"DG(20:4(8Z,11Z,14Z,17Z)/22:0/0:0)";"DG(22:0/20:4(5Z,8Z,11Z,14Z)/0:…
2574	725.598	13.9244				DG(18:3(6Z,9Z,12Z)/24:1(15Z)/0:0);"DG(18:3(9Z,12Z,15Z)/24:1(15Z)/0:0)";"DG(18:4(6Z,9Z,12Z,15Z)/24:0/0:0)";"DG(20:0/22:4(7Z,10Z,13Z,16Z)/0:0)";"DG(20:1(11Z)/22:3(10Z,13Z,16Z)/0:0)[iso2]";"DG(20:2(11Z,14Z)/22:2(13Z,16Z)/0:0)";"DG(20:3(5Z,8Z,11Z)/22:1(13Z)/0:0)";"DG(20:3(8Z,11Z,14Z)/22:1(13Z)/0:0)";"DG(20:4(5Z,8Z,11Z,14Z)/22:0/0:0)";"DG(20:4(8Z,11Z,14Z,17Z)/22:0/0:0)";"DG(22:0/20:4(5Z,8Z,11Z,14Z)/0:…
2614	747.569	15.5595	C44H80O5	NaCl	3.8565	DG(19:0/22:3(10Z,13Z,16Z)/0:0)[iso2];"DG(20:3(8Z,11Z,14Z)/21:0/0:0)[iso2]
2625	751.623	15.6046	C47H84O5	Na	2.67421	DG(20:3(5Z,8Z,11Z)/24:1(15Z)/0:0);"DG(20:3(8Z,11Z,14Z)/24:1(15Z)/0:0)";"DG(20:4(5Z,8Z,11Z,14Z)/24:0/0:0)";"DG(20:4(8Z,11Z,14Z,17Z)/24:0/0:0)";"DG(22:0/22:4(7Z,10Z,13Z,16Z)/0:0)";"DG(22:1(13Z)/22:3(10Z,13Z,16Z)/0:0)[iso2]";"DG(22:2(13Z,16Z)/22:2(13Z,16Z)/0:0)";"DG(22:4(7Z,10Z,13Z,16Z)/22:0/0:0)";"DG(24:0/20:4(5Z,8Z,11Z,14Z)/0:0)";"DG(24:0/20:4(8Z,11Z,14Z,17Z)/0:0)";"DG(24:1(15Z)/20:3(5Z,8Z,11Z)/0:…
2627	752.626	15.6012				DG(20:3(5Z,8Z,11Z)/24:1(15Z)/0:0);"DG(20:3(8Z,11Z,14Z)/24:1(15Z)/0:0)";"DG(20:4(5Z,8Z,11Z,14Z)/24:0/0:0)";"DG(20:4(8Z,11Z,14Z,17Z)/24:0/0:0)";"DG(22:0/22:4(7Z,10Z,13Z,16Z)/0:0)";"DG(22:1(13Z)/22:3(10Z,13Z,16Z)/0:0)[iso2]";"DG(22:2(13Z,16Z)/22:2(13Z,16Z)/0:0)";"DG(22:4(7Z,10Z,13Z,16Z)/22:0/0:0)";"DG(24:0/20:4(5Z,8Z,11Z,14Z)/0:0)";"DG(24:0/20:4(8Z,11Z,14Z,17Z)/0:0)";"DG(24:1(15Z)/20:3(5Z,8Z,11Z)/0:…
2630	753.629	15.6011				DG(20:3(5Z,8Z,11Z)/24:1(15Z)/0:0);"DG(20:3(8Z,11Z,14Z)/24:1(15Z)/0:0)";"DG(20:4(5Z,8Z,11Z,14Z)/24:0/0:0)";"DG(20:4(8Z,11Z,14Z,17Z)/24:0/0:0)";"DG(22:0/22:4(7Z,10Z,13Z,16Z)/0:0)";"DG(22:1(13Z)/22:3(10Z,13Z,16Z)/0:0)[iso2]";"DG(22:2(13Z,16Z)/22:2(13Z,16Z)/0:0)";"DG(22:4(7Z,10Z,13Z,16Z)/22:0/0:0)";"DG(24:0/20:4(5Z,8Z,11Z,14Z)/0:0)";"DG(24:0/20:4(8Z,11Z,14Z,17Z)/0:0)";"DG(24:1(15Z)/20:3(5Z,8Z,11Z)/0:…
2595	737.607	14.1312	C46H82O5	Na	2.66673	DG(21:0/22:4(7Z,10Z,13Z,16Z)/0:0)[iso2];;
2601	738.611	14.1345				DG(21:0/22:4(7Z,10Z,13Z,16Z)/0:0)[iso2];;
2604	739.614	14.1265				DG(21:0/22:4(7Z,10Z,13Z,16Z)/0:0)[iso2];;
1715	464.36	14.7725	C24H49NO7	H	4.52666	D-Glucosyldihydrosphingosine;;
344	231.16	12.9227	C12H22O4	H	2.78595	Diisopropyl adipate;Dodecanedioic acid;;
345	231.16	14.8666	C12H22O4	H	2.74269	Diisopropyl adipate;Dodecanedioic acid;;
2526	712.414	19.4126	C32H64NO8P	Na_HCOONa	0.0322846	Diundecyl Phosphatidyl Choline;PC(10:0/14:0)[U];PC(11:0/13:0)[U];PC(12:0/12:0);PC(13:0/11:0)[U];PC(14:0/10:0)[U];PC(15:0/9:0)[U];PC(18:0/6:0)[U];PC(6:0/18:0);PC(9:0/15:0)[U];PE(10:0/17:0)[U];PE(11:0/16:0)[U];PE(12:0/15:0)[U];PE(13:0/14:0)[U];PE(14:0/13:0)[U];;
2527	712.413	17.0957	C32H64NO8P	Na_HCOONa	0.262488	Diundecyl Phosphatidyl Choline;PC(10:0/14:0)[U];PC(11:0/13:0)[U];PC(12:0/12:0);PC(13:0/11:0)[U];PC(14:0/10:0)[U];PC(15:0/9:0)[U];PC(18:0/6:0)[U];PC(6:0/18:0);PC(9:0/15:0)[U];PE(10:0/17:0)[U];PE(11:0/16:0)[U];PE(12:0/15:0)[U];PE(13:0/14:0)[U];PE(14:0/13:0)[U];;
2531	713.417	19.4074				Diundecyl Phosphatidyl Choline;PC(10:0/14:0)[U];PC(11:0/13:0)[U];PC(12:0/12:0);PC(13:0/11:0)[U];PC(14:0/10:0)[U];PC(15:0/9:0)[U];PC(18:0/6:0)[U];PC(6:0/18:0);PC(9:0/15:0)[U];PE(10:0/17:0)[U];PE(11:0/16:0)[U];PE(12:0/15:0)[U];PE(13:0/14:0)[U];PE(14:0/13:0)[U];;
2247	637.308	15.8611	C31H51O10P	Na	4.43427	Dodecaprenyl phosphate-galacturonic acid;;
2248	637.308	19.7479	C31H51O10P	Na	4.46409	Dodecaprenyl phosphate-galacturonic acid;;
2338	659.29	19.7752	C31H51O10P	Na_Na	4.27581	Dodecaprenyl phosphate-galacturonic acid;;
2251	638.311	15.8604				Dodecaprenyl phosphate-galacturonic acid;;
2252	638.312	19.7463				Dodecaprenyl phosphate-galacturonic acid;;
2256	639.314	15.8743				Dodecaprenyl phosphate-galacturonic acid;;
2257	639.314	19.7472				Dodecaprenyl phosphate-galacturonic acid;;
2261	640.317	19.7451				Dodecaprenyl phosphate-galacturonic acid;;
2317	655.338	15.8623				Dodecaprenyl phosphate-galacturonic acid;;
2323	656.34	15.8617				Dodecaprenyl phosphate-galacturonic acid;;
2344	660.294	19.7752				Dodecaprenyl phosphate-galacturonic acid;;
2347	661.296	19.7724				Dodecaprenyl phosphate-galacturonic acid;;
2830	1274.61	15.8588				Dodecaprenyl phosphate-galacturonic acid;;
2831	1275.62	15.8588				Dodecaprenyl phosphate-galacturonic acid;;
2832	1276.62	15.8579				Dodecaprenyl phosphate-galacturonic acid;;
2840	1291.14	15.8565				Dodecaprenyl phosphate-galacturonic acid;;
2841	1291.64	15.8592				Dodecaprenyl phosphate-galacturonic acid;;
2864	1312.57	15.8627				Dodecaprenyl phosphate-galacturonic acid;;
2865	1313.57	15.8692				Dodecaprenyl phosphate-galacturonic acid;;
1963	540.261	17.3472	C19H39N5O7	Na_HCOONa	0.320215	PC(P-15:0/0:0);PE(P-18:0/0:0)
1584	439.284	17.8746	C21H43O7P	H	3.9701	LPA(0:0/18:0);LPA(18:0/0:0)
1587	440.287	17.8685				LPA(0:0/18:0);LPA(18:0/0:0);;10-oxo-docosanoic acid;21-oxo-docosanoic acid;2-oxo-docosanoic acid;3-oxo-docosanoic acid;4-oxo-docosanoic acid;;"1,2-Didecanoylglycerol";;4-tricosene;9-tricosene;;"(24R,25S)-25,26-epoxy-1alpha,24-dihydroxy-27-norvitamin D3 / (24R,25S)-25,26-epoxy-1alpha,24-dihydroxy-27-norcholecalciferol";"(24S,25R)-25,26-epoxy-1alpha,24-dihydroxy-27-norvitamin D3 / (24S,25R)-25,26-e…
1556	435.253	14.1013	C21H39O7P	H	4.80411	LPA(0:0/18:2(9Z,12Z));"LPA(18:2(9Z,12Z)/0:0)";;"24-Nor-5beta-cholane-3alpha,7alpha,12alpha,22,23-pentol";PGF2alpha isopropyl ester;;Propidium;;
2162	597.46	15.526	C30H62NO7P	NH3	0.435176	LysoPC(22:0);PC(22:0/0:0)[U];PC(6:0/O-16:0)[U];PC(O-12:0/10:0)[U];PC(O-16:0/6:0);PC(O-18:0/4:0);PC(O-20:0/2:0);;all-trans-retinyl stearate;;
2367	666.371	16.8488	C30H58NO7P	Na_HCOONa	0.921409	LysoPC(22:2(13Z,16Z));;
2476	696.418	18.8241	C32H64NO7P	Na_HCOONa	0.403493	LysoPC(24:1(15Z));;
2480	697.422	18.8169				LysoPC(24:1(15Z));;
1526	429.2	13.8085	C17H34O4	NaCl_HCOONa	2.23672	MG(0:0/14:0/0:0);MG(14:0/0:0/0:0);;Pyridinoline;;Lamtidine;;Gpi-1046;O-Acetylcypholophine;;"10,11-dihydro-20-dihydroxy-LTB4";19(R)-hydroxy-PGE1;19(R)-hydroxy-PGF2alpha;20-hydroxy-PGF2a;20-hydroxy-PGF2alpha;6-Keto-prostaglandin F1alpha;prostaglandin G1;Thromboxane B2;;Carapanaubine;;"(22E)-12alpha-Hydroxy-3-oxochola-1,4,22-trien-24-oic Acid";"12alpha-Hydroxy-3-oxochola-1,4,6-trien-24-oic Acid";"3,…
1530	430.203	13.8053				MG(0:0/14:0/0:0);MG(14:0/0:0/0:0);;Pyridinoline;;Lamtidine;;Gpi-1046;O-Acetylcypholophine;;"10,11-dihydro-20-dihydroxy-LTB4";19(R)-hydroxy-PGE1;19(R)-hydroxy-PGF2alpha;20-hydroxy-PGF2a;20-hydroxy-PGF2alpha;6-Keto-prostaglandin F1alpha;prostaglandin G1;Thromboxane B2;;Carapanaubine;;"(22E)-12alpha-Hydroxy-3-oxochola-1,4,22-trien-24-oic Acid";"12alpha-Hydroxy-3-oxochola-1,4,6-trien-24-oic Acid";"3,…
1534	430.391	16.0029	C25H48O4	NH3	3.93131	MG(0:0/22:1(13Z)/0:0);MG(22:1(13Z)/0:0/0:0);;
1540	431.394	15.9969				MG(0:0/22:1(13Z)/0:0);MG(22:1(13Z)/0:0/0:0);;
1524	428.375	14.6115	C25H46O4	NH3	3.52262	MG(0:0/22:2(13Z,16Z)/0:0);"MG(22:2(13Z,16Z)/0:0/0:0)";;Stearoylcarnitine;;
1694	458.422	17.2042	C27H52O4	NH3	4.02249	MG(0:0/24:1(15Z)/0:0);MG(24:1(15Z)/0:0/0:0);;
1565	437.19	13.3616	C16H33O7P	HCOONa	3.07189	PA(13:0/0:0);;" 21-Hydroxy-5b-pregnane-3,11,20-trione";"11alpha,15alpha-Dihydroxypregn-4-ene-3,20-dione";11-Deoxycortisol;"1alpha,21-dihydroxy-20-oxo-22,23,24,25,26,27-hexanorvitamin D3 / 1alpha,21-dihydroxy-20-oxo-22,23,24,25,26,27-hexanorcholecalciferol";21-Deoxycortisol;"21-Hydroxy-5beta-pregnane-3,11,20-trione";"2beta,21-Dihydroxypregn-4-ene-3,20-dione";"3beta,19-Dihydroxyandrost-5-en-17-one …
1756	473.187	13.8816	C16H28N4O8	HCOONa	2.76424	PA(14:0/0:0);;"9,10-dihydroxy-13-hydroperoxy-11-octadecenoic acid";"9,10-dihydroxy-Octadecanedioic acid";"9-hydroperoxy-12,13-dihydroxy-10-octadecenoic acid";;"17-Propylestra-1,3,5(10)-triene-3,17beta-diol diacetate";"Pregna-5,16,20-triene-3beta,20-diol diacetate";;"1-{(2S,5S)-4-FLUORO-5-[(TRITYLOXY)METHYL]TETRAHYDROFURAN-2-YL}PYRIMIDINE-2,4(1H,3H)-DIONE";;
1465	421.177	12.317	C17H35O7P	K	3.66829	PA(14:0/0:0);;"9,10-dihydroxy-13-hydroperoxy-11-octadecenoic acid";"9,10-dihydroxy-Octadecanedioic acid";"9-hydroperoxy-12,13-dihydroxy-10-octadecenoic acid";;"9-Chloro-11beta,17beta-dihydroxy-17-methylandrost-4-en-3-one";;Fluoxymesterone;;"11beta,21-Dihydroxy-3,20-oxo-5beta-pregnan-18-al";16alpha-Hydroxycorticosterone;"17alpha,21-Dihydroxy-5beta-pregnane-3,11,20-trione";18-Hydroxycorticosterone;…
2617	749.368	18.5605	C34H65O8P	NaClx2	2.90111	PA(17:0/14:1(9Z));;Fusicoccin;;Voacamine;;
2620	749.508	14.3126	C43H73O8P	H	4.87253	PA(18:0/22:6(4Z,7Z,10Z,13Z,16Z,19Z));;
2653	771.49	14.3134	C43H73O8P	Na	4.62222	PA(18:0/22:6(4Z,7Z,10Z,13Z,16Z,19Z));;
2659	787.464	14.3101	C43H73O8P	K	4.15638	PA(18:0/22:6(4Z,7Z,10Z,13Z,16Z,19Z));;
2621	750.511	14.3142				PA(18:0/22:6(4Z,7Z,10Z,13Z,16Z,19Z));;
2647	767.538	14.314				PA(18:0/22:6(4Z,7Z,10Z,13Z,16Z,19Z));;
2650	768.541	14.314				PA(18:0/22:6(4Z,7Z,10Z,13Z,16Z,19Z));;
2654	772.493	14.3126				PA(18:0/22:6(4Z,7Z,10Z,13Z,16Z,19Z));;
2656	773.496	14.3133				PA(18:0/22:6(4Z,7Z,10Z,13Z,16Z,19Z));;
2660	788.468	14.3102				PA(18:0/22:6(4Z,7Z,10Z,13Z,16Z,19Z));;
2643	766.535	14.316	C43H73O8P	NH3	4.55165	PA(18:0/22:6(4Z,7Z,10Z,13Z,16Z,19Z));;20:2-18:3-PE;"PC(15:0/20:5(5Z,8Z,11Z,14Z,17Z))";"PC(20:5(5Z,8Z,11Z,14Z,17Z)/15:0)";"PE(16:0/22:5(4Z,7Z,10Z,13Z,16Z))";"PE(16:0/22:5(7Z,10Z,13Z,16Z,19Z))";"PE(16:1(9Z)/22:4(7Z,10Z,13Z,16Z))";"PE(18:0/20:5(5Z,8Z,11Z,14Z,17Z))";"PE(18:1(11Z)/20:4(5Z,8Z,11Z,14Z))";"PE(18:1(11Z)/20:4(8Z,11Z,14Z,17Z))";"PE(18:1(9Z)/20:4(5Z,8Z,11Z,14Z))";"PE(18:1(9Z)/20:4(8Z,11Z,14Z…
1738	469.234	14.765	C22H39O7P	Na	3.79768	PA(19:3(10Z,13Z,16Z)/0:0);;12-hydroperoxyeicosatetraenoate glyceryl ester;PGF2alpha-11-acetate methyl ester;Sterol 3-beta-D-glucoside;;"MC-207,110";;C25-allenic-apo-aldehyde;;Piscerythramine;;17-phenyl-trinor-PGF2alpha isopropyl ester;;
1441	415.256	15.5121	C17H36NO7P	NH3	2.75493	PC(0:0/9:0)[U];PC(9:0/0:0);PE(12:0/0:0);;Nonaethylene Glycol;;
2259	640.316	15.9674	C28H56NO8P	KCl	3.49515	PC(10:0/10:0);PC(11:0/9:0)[U];PC(14:0/6:0)[U];PC(16:0/4:0);PC(18:0/2:0);PC(2:0/18:0);PC(9:0/11:0)[U];PE(10:0/13:0)[U];PE(11:0/12:0)[U];PE(12:0/11:0)[U];PE(13:0/10:0)[U];PE(9:0/14:0)[U];PE-NMe(11:0/11:0);;
2445	684.382	14.6593	C30H60NO8P	Na_HCOONa	0.705746	PC(10:0/12:0)[U];PC(11:0/11:0);PC(12:0/10:0)[U];PC(13:0/9:0)[U];PC(16:0/6:0);PC(18:0/4:0)[U];PC(4:0/18:0);PC(6:0/16:0)[U];PC(9:0/13:0)[U];PE(10:0/15:0)[U];PE(11:0/14:0)[U];PE(12:0/13:0);PE(13:0/12:0)[U];PE(14:0/11:0)[U];PE-NMe(12:0/12:0);;Enniatin B;;
2486	698.398	14.6657	C31H62NO8P	Na_HCOONa	0.463919	PC(10:0/13:0)[U];PC(11:0/12:0)[U];PC(12:0/11:0)[U];PC(13:0/10:0)[U];PC(14:0/9:0)[U];PC(9:0/14:0)[U];PE(10:0/16:0)[U];PE(11:0/15:0)[U];PE(12:0/14:0);PE(13:0/13:0);PE(14:0/12:0)[U];PE-NMe2(12:0/12:0);;Enniatin B4;;PS(14:1(9Z)/14:1(9Z));;
2490	699.401	14.6661				PC(10:0/13:0)[U];PC(11:0/12:0)[U];PC(12:0/11:0)[U];PC(13:0/10:0)[U];PC(14:0/9:0)[U];PC(9:0/14:0)[U];PE(10:0/16:0)[U];PE(11:0/15:0)[U];PE(12:0/14:0);PE(13:0/13:0);PE(14:0/12:0)[U];PE-NMe2(12:0/12:0);;Enniatin B4;;PS(14:1(9Z)/14:1(9Z));;
2246	636.462	14.2593	C33H66NO8P	H	2.91926	PC(10:0/15:0)[U];PC(11:0/14:0)[U];PC(12:0/13:0);PC(13:0/12:0)[U];PC(14:0/11:0)[U];PC(15:0/10:0)[U];PC(16:0/9:0);PC(8:0/17:0)[U];PE(11:0/17:0)[U];PE(12:0/16:0)[U];PE(13:0/15:0)[U];PE(14:0/14:0);PE(16:0/12:0);PE(18:0/10:0);;"N-(2-hydroxyhexadecanoyl)-4,8-sphingadienine";;
2688	816.519	9.38861	C40H78NO8P	HCOOK	4.19219	PC(14:0/18:1(11Z));PC(14:0/18:1(9E))[U];PC(14:0/18:1(9Z));PC(14:1(9Z)/18:0);PC(16:0/16:1(9Z));PC(16:1(9Z)/16:0);PC(18:0/14:1(9Z));PC(18:1(11Z)/14:0);PC(18:1(9Z)/14:0);PE(15:0/20:1(11Z));PE(20:1(11Z)/15:0);PE-NMe(16:0/18:1(9Z));PE-NMe(18:1(9Z)/16:0);;GlcAbeta-Cer(d18:1/18:0);;"PE(20:5(5Z,8Z,11Z,14Z,17Z)/dm18:1(11Z))";"PE(20:5(5Z,8Z,11Z,14Z,17Z)/dm18:1(9Z))";"PE(22:6(4Z,7Z,10Z,13Z,16Z,19Z)/dm16:0)"…
2692	825.615	13.9494	C46H82NO8P	NH3	4.11572	PC(16:0/22:5(4E,7E,10E,13E,16E))[U];"PC(16:0/22:5(4Z,7Z,10Z,13Z,16Z))";"PC(16:0/22:5(7Z,10Z,13Z,16Z,19Z))";"PC(16:1(9Z)/22:4(7Z,10Z,13Z,16Z))";"PC(18:0/20:5(5Z,8Z,11Z,14Z,17Z))";"PC(18:0/20:5(9Z,11Z,13Z,15Z,17Z))";"PC(18:1(11Z)/20:4(5Z,8Z,11Z,14Z))";"PC(18:1(11Z)/20:4(8Z,11Z,14Z,17Z))";"PC(18:1(9Z)/20:4(5Z,8Z,11Z,14Z))";"PC(18:1(9Z)/20:4(8Z,11Z,14Z,17Z))";"PC(18:2(9Z,12Z)/20:3(5Z,8Z,11Z))";"PC(18…
1989	550.352	8.83664	C27H52NO8P	H	2.7328	PC(16:0/3:1(2E));;
2373	668.35	15.8664	C29H56NO8P	Na_HCOONa	2.06628	PC(16:0/5:1(4E));PC(18:0/3:1(2E));;PS(12:0/12:0);;
2638	764.555	15.1005	C40H82NO7P	Na_Na	1.62055	PC(16:0/O-16:0);PC(O-14:0/18:0);PC(O-16:0/16:0);;PC(16:1(9Z)/dm18:1(11Z));PC(16:1(9Z)/dm18:1(9Z));"PC(18:2(9Z,12Z)/dm16:0)";"PC(O-16:0/18:3(6Z,9Z,12Z))";"PC(O-16:0/18:3(9Z,12Z,15Z))";"PC(P-16:0/18:2(9Z,12Z))";;"PC(18:4(6Z,9Z,12Z,15Z)/dm18:1(11Z))";"PC(18:4(6Z,9Z,12Z,15Z)/dm18:1(9Z))";"PC(20:5(5Z,8Z,11Z,14Z,17Z)/dm16:0)";;
2715	868.521	7.87504	C42H80NO7P	NaCl_HCOONa	0.337355	PC(16:1(9Z)/dm18:1(11Z));PC(16:1(9Z)/dm18:1(9Z));"PC(18:2(9Z,12Z)/dm16:0)";"PC(O-16:0/18:3(6Z,9Z,12Z))";"PC(O-16:0/18:3(9Z,12Z,15Z))";"PC(P-16:0/18:2(9Z,12Z))";;C18-OH Sulfatide;;
2717	869.524	7.88279				PC(16:1(9Z)/dm18:1(11Z));PC(16:1(9Z)/dm18:1(9Z));"PC(18:2(9Z,12Z)/dm16:0)";"PC(O-16:0/18:3(6Z,9Z,12Z))";"PC(O-16:0/18:3(9Z,12Z,15Z))";"PC(P-16:0/18:2(9Z,12Z))";;C18-OH Sulfatide;;
2435	682.365	15.869	C30H58NO8P	Na_HCOONa	1.95203	PC(18:1(9Z)/4:0);PC(4:0/18:1(9Z));;PS(12:0/13:0);;
2436	682.366	19.7521	C30H58NO8P	Na_HCOONa	0.68878	PC(18:1(9Z)/4:0);PC(4:0/18:1(9Z));;PS(12:0/13:0);;
2443	683.368	15.8722				PC(18:1(9Z)/4:0);PC(4:0/18:1(9Z));;PS(12:0/13:0);;
2153	596.343	15.358	C27H56NO7P	NaCl	3.83672	PC(19:0/0:0);PC(3:0/O-16:0)[U];PC(O-16:0/3:0);PC(O-17:0/2:0);PC(O-18:0/1:0);;
1884	512.215	13.4977	C20H40NO8P	NaCl	1.02301	PC(6:0/6:0);;Harpagoside;;Ovatine;;
2179	604.408	14.0037	C30H64NO6P	K	3.4662	PC(O-10:0/O-12:0)[U];PC(O-11:0/O-11:0)[U];PC(O-16:0/O-6:0)[U];PC(O-6:0/O-16:0)[U];;N-(2-hydroxytridecanoyl)-phytosphingosine;;
1968	542.214	12.0656	C20H44NO6P	NaClx2	1.3076	PC(O-12:0/0:0)[U];PC(O-6:0/O-6:0);;Myxochlin C;;
2305	652.441	18.418	C32H68NO6P	NaCl	4.35288	PC(O-12:0/O-12:0);PC(O-6:0/O-18:0)[U];PC(O-8:0/O-16:0)[U];;
1900	522.314	13.9226	C22H48NO6P	HCOONa	4.69832	PC(O-12:0/O-2:0);PC(O-13:0/O-1:0)[U];PC(O-14:0/0:0);PC(O-7:0/O-7:0);;Verticine;;
2557	722.509	14.2962	C37H76NO7P	Na_Na	2.95775	PC(O-14:0/15:0);PE(O-16:0/16:0)[U];;PE(16:1(9Z)/dm18:1(11Z));PE(16:1(9Z)/dm18:1(9Z));"PE(18:2(9Z,12Z)/dm16:0)";;"PE(18:4(6Z,9Z,12Z,15Z)/dm18:1(11Z))";"PE(18:4(6Z,9Z,12Z,15Z)/dm18:1(9Z))";"PE(20:5(5Z,8Z,11Z,14Z,17Z)/dm16:0)";;
2589	736.524	14.865	C38H78NO7P	Na_Na	2.37602	PC(O-14:0/16:0);;PC(14:1(9Z)/dm18:1(11Z));PC(14:1(9Z)/dm18:1(9Z));"PC(O-14:0/18:3(9Z,12Z,15Z))";;
2313	654.371	18.811	C29H58NO7P	Na_HCOONa	0.573069	PC(O-18:0/3:1(2E));;
2009	553.434	15.508	C28H58NO6P	NH3	0.144552	PC(O-18:0/O-2:1(1E));;"11alpha-(4-dimethylaminophenyl)-1alpha,25-dihydroxyvitamin D3 / 11alpha-(4-dimethylaminophenyl)-1alpha,25-dihydroxycholecalciferol";dl-alpha-Tocopherol nicotinate;;
2244	636.292	17.6331	C27H54NO6P	NaClx2	2.79274	PC(P-19:1(12Z)/0:0);;N-Acetyl-leu-leu-leu-tyr-amide;;Dihydroergocryptine;;
2670	800.459	11.5595	C37H72NO7P	NaCl_HCOONa	1.89391	PE(14:0/dm18:1(11Z));PE(14:0/dm18:1(9Z));PE(14:1(9Z)/dm18:0);PE(16:1(9Z)/dm16:0);;Spinosyn A;;"PE(16:1(9Z)/22:6(4Z,7Z,10Z,13Z,16Z,19Z))";"PE(18:2(9Z,12Z)/20:5(5Z,8Z,11Z,14Z,17Z))";"PE(18:3(6Z,9Z,12Z)/20:4(5Z,8Z,11Z,14Z))";"PE(18:3(6Z,9Z,12Z)/20:4(8Z,11Z,14Z,17Z))";"PE(18:3(9Z,12Z,15Z)/20:4(5Z,8Z,11Z,14Z))";"PE(18:3(9Z,12Z,15Z)/20:4(8Z,11Z,14Z,17Z))";"PE(18:4(6Z,9Z,12Z,15Z)/20:3(5Z,8Z,11Z))";"PE(1…
2492	700.414	14.3236	C33H62NO8P	HCOONa	3.20668	PE(14:1(9Z)/14:1(9Z));;PS(14:0/14:1(9Z));PS(14:1(9Z)/14:0);;
2295	648.463	14.768	C34H66NO8P	H	4.77591	PE(14:1(9Z)/15:0);PE(15:0/14:1(9Z));;
2573	725.484	15.1078	C39H66NO8P	NH3	2.97732	PE(14:1(9Z)/20:5(5Z,8Z,11Z,14Z,17Z));"PE(20:5(5Z,8Z,11Z,14Z,17Z)/14:1(9Z))";;Nigericin;;
2283	644.497	14.5872	C34H72NO6P	Na	2.78357	PE-NMe(O-14:0/O-14:0);;
2334	658.513	15.5381	C35H74NO6P	Na	2.49805	PE-NMe2(O-14:0/O-14:0);;N-(2-hydroxyoctadecanoyl)-phytosphingosine;;
2376	669.352	15.8692	C30H59O10P	NaCl	2.20213	PG(12:0/12:0);;4-Ketoalloxanthin;;
2442	683.369	19.7426	C31H61O10P	NaCl	4.90072	PG(12:0/13:0);;"4,4'-Dihydroxydiatoxanthin";4-Ketomyxol;7-Methylhypoxanthine;Halocynthiaxanthin;Mytiloxanthin;;
2567	724.515	14.2983	C37H71O10P	NH3	4.28562	PG(17:0/14:1(9Z));;
2518	707.488	14.3432	C37H71O10P	H	3.85307	PG(17:0/14:1(9Z));;"DG(16:1(9Z)/22:6(4Z,7Z,10Z,13Z,16Z,19Z)/0:0)";"DG(18:2(9Z,12Z)/20:5(5Z,8Z,11Z,14Z,17Z)/0:0)";"DG(18:3(6Z,9Z,12Z)/20:4(5Z,8Z,11Z,14Z)/0:0)";"DG(18:3(6Z,9Z,12Z)/20:4(8Z,11Z,14Z,17Z)/0:0)";"DG(18:3(9Z,12Z,15Z)/20:4(5Z,8Z,11Z,14Z)/0:0)";"DG(18:3(9Z,12Z,15Z)/20:4(8Z,11Z,14Z,17Z)/0:0)";"DG(18:4(6Z,9Z,12Z,15Z)/20:3(5Z,8Z,11Z)/0:0)";"DG(18:4(6Z,9Z,12Z,15Z)/20:3(8Z,11Z,14Z)/0:0)";"DG(2…
2023	557.28	14.9021	C24H46O6	NaCl_HCOONa	4.33714	PG(18:0/0:0);;"(24RS)-28,28,28-trifluoro-25-hydroxyvitamin D2 / (24RS)-28,28,28-trifluoro-25-hydroxyergocalciferol";;Hodgkinsine;;
2706	856.594	14.3443	C43H83O13P	NH3	3.43453	PI(16:0/18:0);PI(18:0/16:0);;PC(20:1(11Z)/dm18:1(11Z));PC(20:1(11Z)/dm18:1(9Z));"PC(20:2(11Z,14Z)/dm18:0)";"PC(22:2(13Z,16Z)/dm16:0)";;
2577	727.277	15.8732	C27H53O12P	NaCl_HCOONa	4.54985	PI(18:0/0:0);;
2578	727.279	19.7489	C27H53O12P	NaCl_HCOONa	1.96211	PI(18:0/0:0);;
2393	675.264	19.7944	C27H53O12P	KCl	4.65299	PI(18:0/0:0);;Clerodendrin A;;crocetin diglucosyl ester;crocetin monogentiobiosyl ester;Dicrocin;;
2400	676.268	19.7934				PI(18:0/0:0);;Clerodendrin A;;crocetin diglucosyl ester;crocetin monogentiobiosyl ester;Dicrocin;;
2456	689.287	16.8525	C26H50N8O7S2	K	0.966216	PI(18:1(9Z)/0:0);;
2328	657.275	17.958	C27H51O12P	NaCl	4.543	PI(18:1(9Z)/0:0);;
2329	657.275	17.428	C27H51O12P	NaCl	4.55669	PI(18:1(9Z)/0:0);;
2330	657.275	15.5	C27H51O12P	NaCl	4.57799	PI(18:1(9Z)/0:0);;
2333	658.278	17.9529				PI(18:1(9Z)/0:0);;
2624	751.521	15.5599	C38H72NO10P	NH3	2.48296	PS(14:0/18:1(9Z));PS(14:1(9Z)/18:0);PS(16:0/16:1(9Z));PS(16:1(9Z)/16:0);PS(18:0/14:1(9Z));PS(18:1(9Z)/14:0);;2-acetyl-3-octadecanoyl-1-hexadecyl-sn-glycerol;DG(14:0/20:0/0:0);DG(16:0/20:0/0:0);DG(17:0/19:0/0:0)[iso2];DG(18:0/18:0/0:0);DG(18:0/18:0/0:0)[rac];DG(20:0/16:0/0:0);DG(22:0/14:0/0:0);;
2593	737.505	14.625	C37H70NO10P	NH3	3.14845	PS(17:0/14:1(9Z));;DG(15:0/20:0/0:0);DG(16:0/19:0/0:0)[iso2];DG(17:0/18:0/0:0)[iso2];DG(20:0/15:0/0:0);;
2690	823.608	13.9493	C45H89N2O6P	K	0.78921	SM(d18:1/22:1(13Z));;
2691	824.612	13.9484				SM(d18:1/22:1(13Z));;
2700	851.64	15.6333	C47H93N2O6P	K	0.35461	SM(d18:1/24:1(15Z));;
2702	852.643	15.6228				SM(d18:1/24:1(15Z));;
2703	853.646	15.6283				SM(d18:1/24:1(15Z));;
423	249.147	9.34953	C12H20O	HCOONa	2.40822	FA
429	250.178	9.51184	C12H23N	HCOONa	2.98987	FA
581	281.103	9.62312	C12H18N2O2	NaCl	1.25577	FA
554	275.117	4.89486	C12H24O2	KCl	0.0617918	FA
212	195.138	17.8691	C12H18O2	H	2.40855	FA
692	303.149	8.60261	C14H28O2	KCl	0.692729	FA
693	303.148	12.2751	C14H28O2	KCl	1.36567	FA
719	309.205	13.0182	C15H28O2	HCOONa	3.74186	FA
466	257.248	18.4123	C16H32O2	H	3.13705	FA
552	274.275	11.1501	C16H32O2	NH3	3.46732	FA
572	279.23	18.4055	C16H32O2	Na	3.06199	FA
821	325.236	14.5706	C16H32O2	HCOONa	3.55742	FA
822	325.236	11.98	C16H32O2	HCOONa	3.78802	FA
1145	370.236	14.765	C17H35NO2	HCOOK	1.56657	FA
721	309.278	15.7486	C17H36	HCOONa	4.17424	FA
634	291.231	12.3669	C17H32O2	Na	3.90756	FA
919	337.236	14.8633	C17H32O2	HCOONa	4.00313	FA
1033	353.21	14.8714	C17H32O2	HCOOK	3.72866	FA
1238	385.166	11.2908	C17H32O2	NaClx2	3.57508	FA
598	283.264	17.7939	C18H34O2	H	3.75621	FA
599	283.264	14.1943	C18H34O2	H	4.02804	FA
600	283.264	16.7837	C18H34O2	H	3.79151	FA
680	300.289	14.7864	C18H34O2	NH3	2.03138	FA
700	305.246	15.1309	C18H34O2	Na	3.51847	FA
701	305.246	17.7858	C18H34O2	Na	3.75435	FA
702	305.246	16.7872	C18H34O2	Na	3.89522	FA
1022	351.252	15.2791	C18H34O2	HCOONa	4.29037	FA
1325	399.179	8.44829	C18H34O2	NaClx2	2.65795	FA
493	263.057	9.92709	C11H12N2O2	NaCl	3.31107	FA
1792	481.228	17.5177	C21H38O4	NaCl_HCOONa	4.61735	FA
1029	353.128	9.90007	C12H24N2O7	Na_Na	2.94794	menaquinone
2501	703.543	15.5464	C50H70O2	H	3.06591	menaquinone
1038	354.132	9.90973				menaquinone

## Sheet: Table S4
Table S4 Shows the putative significant lipid categories for the 7 species detected using LC-MS
idx	m/z	RT mini	MatchedMF	Adduct	ppm	Lipids
1556	435.253	14.1013	C21H39O7P	H	4.80411	LPA(0:0/18:2(9Z,12Z));"LPA(18:2(9Z,12Z)/0:0)";;"24-Nor-5beta-cholane-3alpha,7alpha,12alpha,22,23-pentol";PGF2alpha isopropyl ester;;Propidium;;
875	435.289	17.0088	C27H40O3	Na	4.07086	(22E)-(24R)-1alpha,24-dihydroxy-26,27-cyclo-22,23-didehydro-20-epivitamin D3 / (22E)-(24R)-1alpha,24-dihydroxy-26,27-cyclo-22,23-didehydro-20-epicholecalciferol;"(22E)-(24R)-1alpha,24-dihydroxy-26,27-cyclo-22,23-didehydrovitamin D3 / (22E)-(24R)-1alpha,24-dihydroxy-26,27-cyclo-22,23-didehydrocholecalciferol";"(22E)-(24S)-1alpha,24-dihydroxy-26,27-cyclo-22,23-didehydro-20-epivitamin D3 / (22E)-(24…
284	296.221	11.2037	C14H29NO	HCOONa	3.93625	7-hydroxy-10E,16-heptadecadien-8-ynoic acid
2358	706.283	15.8648	C37H63NO10P	H		PS(31:5)
1005	712.414	19.4126	C32H64NO8P	Na_HCOONa	0.0322846	Diundecyl Phosphatidyl Choline;PC(10:0/14:0)[U];PC(11:0/13:0)[U];PC(12:0/12:0);PC(13:0/11:0)[U];PC(14:0/10:0)[U];PC(15:0/9:0)[U];PC(18:0/6:0)[U];PC(6:0/18:0);PC(9:0/15:0)[U];PE(10:0/17:0)[U];PE(11:0/16:0)[U];PE(12:0/15:0)[U];PE(13:0/14:0)[U];PE(14:0/13:0)[U];;
1796	397.264	15.717				Unknown
772	443.27	17.6879	C23H44O3	KCl	2.43644	FA
885	539.258	17.3504	C27H44O5S	NaCl	2.26608	ST
1029	648.463	14.768	C34H66NO8P	H	4.77591	PE(14:1(9Z)/15:0);PE(15:0/14:1(9Z));;
1767	389.188	9.6226	C18H29O9			FA
486	443.179	13.809	C24H27O8	H	0.904826	FA
812	429.32	14.4566	C24H44O6	H	1.65844	FA
1585	319.139	9.64481				Unknown
1019	619.442	15.5201	C33H63O10	H	3.30459	MGDG(24:0)
935	465.311	14.1828	C29H46O2	K	4.96228	ST
897	657.275	15.5	C27H51O12P	NaCl	4.57799	PI(18:1(9Z)/0:0);;
485	435.184	13.9423				Unkown
2103	554.367	14.212	C26H53NO9P	H	4.57799	PS(20:0/0:0)
1432	234.887	22.2779				Unknown
830	577.214	17.4699				Unknown
2426	772.493	14.3126			4.96228	PA(18:0/22:6(4Z,7Z,10Z,13Z,16Z,19Z));;
2270	656.388	14.258	C34H59NO9P	H		LPS(28:5)
							FA

## Sheet: Table S5
Table S5 Shows the putative significant lipid categories for the 33 strains detected using LC-MS.
idx	m/z	RT mini	MatchedMF	Adduct	ppm	Lipids
538	525.276	14.1474				Unknown
1241	213.147	4.88597	C12H21O3	H	4.41949	FA
1790	395.614	16.8508				Isotope
743	465.364	14.7633				Unknown
